# Supplementary material for: Determining Susceptibility and Potential Mediators of Resistance for the Novel Polymyxin Derivative, SPR206, in Acinetobacter baumannii
Source: Antibiotics (Basel). 2024 Jan 4;13(1):47. doi: 10.3390/antibiotics13010047 (PMC10812597; doi:10.3390/antibiotics13010047)
Supplement: Supplementary file 1 [file antibiotics-13-00047-s001.zip]

Archive with 1 entries (1 files):
- antibiotics-2796066-supplementary.pdf
